# Supplementary material for: Epigenomic Analysis Reveals the KCNK9 Potassium Channel as a Potential Therapeutic Target for Adenomyosis
Source: Int J Mol Sci. 2022 May 26;23(11):5973. doi: 10.3390/ijms23115973 (PMC9180761; doi:10.3390/ijms23115973)
Supplement: Supplementary file 1 [file ijms-23-05973-s001.zip]

Archive with 1 entries (1 files):
- ijms-1734501-supplementary.pdf
